# Supplementary material for: Optimization of Stryphnodendron adstringens (Barbatimão) Extraction: Chemical Evaluation, Cytotoxicity, Antioxidant and Anti-Inflammatory Activities
Source: Molecules. 2026 Jan 9;31(2):224. doi: 10.3390/molecules31020224 (PMC12843935; doi:10.3390/molecules31020224)
Supplement: Supplementary file 1 [file molecules-31-00224-s001.zip]

Archive with 1 entries (1 files):
- molecules-4009121-supplementary.pdf
